# Supplementary material for: Chaetomium, Chlonostachys, and Pseudogymnoascus isolates from tomato tissues significantly suppress Phytophthora infestans in tomato
Source: PLoS One. 2025 Oct 24;20(10):e0335007. doi: 10.1371/journal.pone.0335007 (PMC12551835; doi:10.1371/journal.pone.0335007)
Supplement: S11 Table — (XLSX) [file pone.0335007.s011.xlsx]

## Sheet: Sheet1
S/N	Isolate code	Sample source	Soil origin for isolation	Isolation temperature (°C)	Isolation media	In vitro activity vs P.infestans	Potential mechanism of inhibition	Duration of trial
1	Pf1	Diseased phyllosphere	Soil A	28	OM	yes	Antibiosis	7 days
2	Pf2	Diseased rhizosphere	Soil A	28	OM	yes	Antibiosis	7 days
3	Pf3	Healthy phyllosphere	Soil A	14	OM	yes	Competition	6 days
4	Pf4	Healthy rhizosphere	Soil A	28	OM	yes	Antibiosis	7 days
5	Pf5	Diseased phyllosphere	Soil B	14	PDA	not tested
6	Pf8	Diseased phyllosphere	Soil B	28	OM	no		7 days
7	Pf12	Healthy phyllosphere	Soil A	14	PDA	yes	Antibiosis	7 days
8	Pf13	Diseased phyllosphere	Soil B	14	PDA	no	Antibiosis
9	Pf14	Healthy phyllosphere	Soil A	28	OM	no		7 days
10	Pf15	Healthy phyllosphere	Soil A	21	PDA	yes	Antibiosis	7 days
11	Pf16	Diseased phyllosphere	Soil A	28	OM	no		7 days
12	Pf19	Healthy phyllosphere	Soil B	14	OM	no		7 days
13	Pf21	Diseased rhizosphere	Soil A	28	OM	yes	Antibiosis	7 days
14	Pf22	Diseased rhizosphere	Soil A	14	PDA	yes	Antibiosis	7 days
15	Pf23	Diseased rhizosphere	Soil A	21	OM	no	Competition	7 days
16	Pf25	Diseased rhizosphere	Soil A	21	PDA	yes	Antibiosis	7 days
17	Pf26	Healthy rhizosphere	Soil A	21	PDA	yes	Antibiosis	7 days
18	Pf27	Healthy rhizosphere	Soil A	14	OM	yes	Antibiosis	7 days
19	Pf28	Healthy rhizosphere	Soil A	21	OM	not tested
20	Pf30	Healthy rhizosphere	Soil A	21	PDA	no		7 days
21	Pf31	Healthy rhizosphere	Soil A	21	PDA	yes	Antibiosis	7 days
22	Pf32	Healthy rhizosphere	Soil B	28	OM	yes	Competition	6 days
23	Pf34	Healthy rhizosphere	Soil B	14	PDA	not tested
24	Pf35	Healthy rhizosphere	Soil B	28	PDA	yes	Antibiosis	7 days
25	Pf37	Diseased phyllosphere	Soil B	28	PDA	no		7 days
26	Pf38	Diseased phyllosphere	Soil B	21	OM	no	Antibiosis	7 days
27	Pf39	Diseased rhizosphere	Soil B	14	PDA	no		7 days
28	Pf41	Diseased rhizosphere	Soil B	14	PDA	no		7 days
29	Pf42	Diseased rhizosphere	Soil A	21	PDA	no		7 days
30	Pf43	Diseased rhizosphere	Soil A	21	OM	no		7 days
31	Pf45	Diseased rhizosphere	Soil A	21	PDA	no		7 days
32	Pf46	Diseased rhizosphere	Soil A	28	OM	no		7 days
33	Pf47	Diseased rhizosphere	Soil A	28	OM	no	Antibiosis	7 days
34	Pf52	Healthy rhizosphere	Soil B	14	PDA	no	Antibiosis	7 days
35	Pf53	Healthy rhizosphere	Soil B	28	OM	no		7 days
36	Pf54	Healthy rhizosphere	Soil A	28	PDA	yes	Antibiosis	7 days
37	Pf55	Healthy rhizosphere	Soil A	14	OM	no		7 days
38	Pf56	Healthy rhizosphere	Soil A	14	PDA	no		7 days
39	Pf57	Healthy rhizosphere	Soil A	28	PDA	no		7 days
40	Pf58	Healthy rhizosphere	Soil A	14	OM	no		7 days
41	Pf61	Healthy phyllosphere	Soil A	28	PDA	yes	Antibiosis	7 days
42	Pf67	Diseased rhizosphere	Soil B	28	OM	no		7 days
43	Pf68	Diseased rhizosphere	Soil B	21	PDA	no		7 days
44	Pf69	Diseased rhizosphere	Soil B	21	PDA	yes	Antibiosis	7 days
45	Pf70	Diseased rhizosphere	Soil B	14	PDA	yes	Antibiosis	7 days
46	Pf71	Diseased rhizosphere	Soil B	28	PDA	yes	Antibiosis	7 days
47	Pf72	Diseased rhizosphere	Soil B	21	OM	yes	Antibiosis	7 days
48	Pf73	Diseased rhizosphere	Soil B	28	PDA	yes	Antibiosis	7 days
49	Pf74	Diseased rhizosphere	Soil B	14	OM	no		7 days
50	Pf75	Diseased rhizosphere	Soil B	14	OM	yes	Antibiosis	7 days
51	Pf76	Healthy phyllosphere	Soil B	14	PDA	no		7 days
52	Pf78	Diseased rhizosphere	Soil A	14	OM	yes	Antibiosis	7 days
53	Pf80	Diseased phyllosphere	Soil B	28	OM	no		7 days
54	Pf82	Healthy phyllosphere	Soil B	14	OM	yes	Antibiosis	7 days
55	Pf83	Diseased phyllosphere	Soil A	14	PDA	no		7 days
56	Pf85	Diseased rhizosphere	Soil A	28	OM	no		7 days
57	Pf86	Diseased rhizosphere	Soil A	14	OM	yes	Antibiosis	7 days
58	Pf87	Diseased phyllosphere	Soil B	14	PDA	no		7 days
59	Pf88	Healthy phyllosphere	Soil A	14	PDA	yes	Antibiosis	7 days
60	Pf89	Healthy phyllosphere	Soil A	14	OM	no		7 days
61	Pf90	Diseased phyllosphere	Soil B	21	PDA	no		7 days
62	Pf92	Diseased phyllosphere	Soil B	14	PDA	no	Antibiosis	7 days
63	Pf94	Diseased rhizosphere	Soil B	14	PDA	no		7 days
64	Pf95	Diseased rhizosphere	Soil A	14	OM	no	Antibiosis	7 days
65	Pf97	Diseased rhizosphere	Soil B	28	PDA	yes	Competition	6 days
66	Pf98	Healthy rhizosphere	Soil B	28	PDA	yes	Antibiosis	7 days
67	Pf99	Diseased phyllosphere	Soil B	28	PDA	no	Antibiosis	7 days
68	Pf100	Healthy rhizosphere	Soil B	21	OM	yes	Competition	6 days
69	Pf101	Healthy rhizosphere	Soil B	21	PDA	yes	Competition	6 days
70	Pf103	Healthy rhizosphere	Soil A	28	PDA	no		7 days
71	Pf104	Healthy rhizosphere	Soil B	21	PDA	yes	Antibiosis	7 days
72	Pf106	Diseased rhizosphere	Soil A	28	OM	no		7 days
73	Pf108	Diseased phyllosphere	Soil A	21	OM	no		7 days
74	Pf109	Healthy rhizosphere	Soil B	28	OM	yes	Antibiosis	7 days
75	Pf110	Healthy rhizosphere	Soil B	14	OM	no	Antibiosis	7 days
76	Pf111	Healthy rhizosphere	Soil A	28	OM	no	Antibiosis	7 days
77	Pf112	Diseased rhizosphere	Soil A	21	OM	no		7 days
78	Pf113	Healthy rhizosphere	Soil B	14	OM	no		7 days
79	Pf114	Diseased rhizosphere	Soil B	28	PDA	no		7 days
80	Pf115	Healthy rhizosphere	Soil B	14	PDA	no		7 days
81	Pf117	Healthy rhizosphere	Soil A	14	PDA	no		7 days
82	Pf121	Diseased rhizosphere	Soil A	28	OM	yes	Antibiosis	7 days
83	Pf124	Healthy rhizosphere	Soil B	21	PDA	yes	Antibiosis	7 days
84	Pf125	Diseased phyllosphere	Soil A	14	OM	yes	Antibiosis	7 days
85	Pf127	Healthy rhizosphere	Soil A	14	PDA	no		7 days
86	Pf129	Healthy rhizosphere	Soil A	21	PDA	not tested
87	Pf131	Diseased phyllosphere	Soil B	14	PDA	yes	Competition	5 days
88	Pf132	Diseased phyllosphere	Soil A	28	OM	no		7 days
89	Pf133	Diseased rhizosphere	Soil B	14	PDA	yes	Antibiosis	7 days
90	Pf134	Diseased phyllosphere	Soil B	28	PDA	no	Antibiosis	7 days
91	Pf135	Diseased rhizosphere	Soil B	14	PDA	no		7 days
92	Pf138	Diseased phyllosphere	Soil B	14	OM	yes	Antibiosis	7 days
93	Pf139	Diseased rhizosphere	Soil A	14	OM	no		7 days
94	Pf141	Healthy rhizosphere	Soil A	14	PDA	no	Antibiosis	7 days
95	Pf142	Healthy rhizosphere	Soil B	14	PDA	no		7 days
96	Pf143	Diseased phyllosphere	Soil B	28	PDA	no		7 days
97	Pf144	Diseased rhizosphere	Soil B	28	OM	no		7 days
98	Pf145	Diseased rhizosphere	Soil B	21	PDA	no		7 days
99	Pf146	Diseased rhizosphere	Soil A	28	PDA	no		7 days
100	Pf147	Diseased rhizosphere	Soil A	28	PDA	no		7 days
101	Pf148	Diseased rhizosphere	Soil A	28	PDA	yes	Antibiosis	7 days
102	Pf150	Healthy phyllosphere	Soil A	28	PDA	no		7 days
103	Pf151	Healthy phyllosphere	Soil B	28	PDA	yes	Antibiosis	7 days
104	Pf154	Healthy rhizosphere	Soil A	28	PDA	yes	Antibiosis	7 days
105	Pf155	Healthy rhizosphere	Soil A	28	PDA	no	Competition	7 days
106	Pf156	Healthy rhizosphere	Soil A	14	PDA	no	Antibiosis	7 days
107	Pf157	Healthy phyllosphere	Soil A	28	OM	no		7 days
108	Pf158	Diseased rhizosphere	Soil A	14	OM	yes	Antibiosis	7 days
109	Pf159	Diseased phyllosphere	Soil B	28	OM	no		7 days
110	Pf161	Diseased phyllosphere	Soil B	14	PDA	yes	Antibiosis	7 days
111	Pf162	Healthy rhizosphere	Soil A	14	OM	yes	Antibiosis	7 days
112	Pf163	Healthy rhizosphere	Soil B	14	OM	yes	Antibiosis	7 days
113	Pf164	Healthy rhizosphere	Soil B	28	PDA	no		7 days
114	Pf165	Diseased rhizosphere	Soil A	28	OM	no	Competition	7 days
115	Pf166	Diseased rhizosphere	Soil A	28	OM	no		7 days
116	Pf167	Diseased rhizosphere	Soil B	28	PDA	no		7 days
117	Pf168	Healthy rhizosphere	Soil A	14	PDA	no	Antibiosis	7 days
118	Pf169	Healthy rhizosphere	Soil B	28	PDA	no	Antibiosis	7 days
119	Pf170	Diseased rhizosphere	Soil B	28	PDA	no		7 days
120	Pf171	Diseased phyllosphere	Soil B	28	OM	no		7 days
121	Pf173	Diseased rhizosphere	Soil B	28	OM	no		7 days
122	Pf176	Diseased rhizosphere	Soil A	28	OM	no		7 days
123	Pf177	Diseased phyllosphere	Soil B	14	PDA	no		7 days
124	Pf179	Diseased phyllosphere	Soil A	28	PDA	yes	Antibiosis	6 days
125	Pf180	Healthy phyllosphere	Soil A	14	PDA	no		6 days
126	Pf181	Healthy rhizosphere	Soil B	14	PDA	no		7 days
127	Pf182	Healthy rhizosphere	Soil B	14	OM	no		7 days
128	Pf185	Diseased phyllosphere	Soil B	28	OM	yes	Antibiosis	7 days
129	Pf186	Diseased rhizosphere	Soil B	14	PDA	no		7 days
130	Pf187	Diseased rhizosphere	Soil A	14	PDA	no		7 days
131	Pf189	Diseased phyllosphere	Soil B	28	OM	no		7 days
132	Pf190	Diseased phyllosphere	Soil B	21	PDA	no		7 days
133	Pf191	Healthy phyllosphere	Soil A	21	OM	no		6 days
134	Pf192	Diseased rhizosphere	Soil B	14	PDA	no		7 days
135	Pf193	Diseased rhizosphere	Soil A	21	OM	no	Antibiosis	7 days
136	Pf194	Healthy rhizosphere	Soil A	14	PDA	no		7 days
137	Pf195	Healthy phyllosphere	Soil A	28	OM	no		6 days
138	Pf198	Healthy phyllosphere	Soil A	28	PDA	no		6 days
139	Pf202	Healthy rhizosphere	Soil B	14	OM	no		6 days
140	Pf204	Healthy rhizosphere	Soil A	14	PDA	no		7 days
141	Pf205	Healthy rhizosphere	Soil B	28	PDA	yes	Competition	4 days
142	Pf206	Healthy phyllosphere	Soil B	14	OM	no		6 days
143	Pf208	Diseased rhizosphere	Soil B	28	OM	no		6 days
144	Pf209	Diseased rhizosphere	Soil A	28	OM	no		6 days
145	Pf210	Healthy rhizosphere	Soil B	21	OM	no	Competition	7 days
146	Pf211	Healthy phyllosphere	Soil B	21	OM	no		7 days
147	Pf213	Diseased rhizosphere	Soil B	28	PDA	no	Competition	7 days
148	Pf214	Healthy phyllosphere	Soil B	21	PDA	no		7 days
149	Pf215	Healthy rhizosphere	Soil B	28	PDA	no		7 days
150	Pf218	Diseased rhizosphere	Soil B	21	OM	yes	Competition	4 days
151	Pf219	Diseased phyllosphere	Soil A	14	OM	no	Antibiosis	7 days
152	Pf220	Healthy rhizosphere	Soil B	14	PDA	yes	Antibiosis	7 days
153	Pf221	Diseased rhizosphere	Soil B	28	OM	no		7 days
154	Pf222	Healthy rhizosphere	Soil B	28	PDA	no		7 days
155	Pf223	Healthy rhizosphere	Soil B	14	OM	yes	Competition	4 days
156	Pf225	Diseased rhizosphere	Soil B	14	OM	yes	Competition	4 days
157	Pf226	Diseased rhizosphere	Soil B	28	OM	yes	Antibiosis	7 days
158	Pf229	Healthy phyllosphere	Soil A	14	OM	no		7 days
159	Pf230	Healthy rhizosphere	Soil B	14	OM	no		7 days
160	Pf232	Diseased phyllosphere	Soil B	28	PDA	yes	Competition	4 days
161	Pf235	Healthy phyllosphere	Soil A	28	PDA	no		7 days
162	Pf236	Healthy rhizosphere	Soil A	21	PDA	no		7 days
163	Pf237	Diseased phyllosphere	Soil B	21	OM	no	Antibiosis	7 days
164	Pf242	Diseased phyllosphere	Soil B	21	OM	yes	Antibiosis	7 days
165	Pf246	Healthy phyllosphere	Soil A	14	OM	yes	Antibiosis	7 days
