# Supplementary material for: Chaetomium, Chlonostachys, and Pseudogymnoascus isolates from tomato tissues significantly suppress Phytophthora infestans in tomato
Source: PLoS One. 2025 Oct 24;20(10):e0335007. doi: 10.1371/journal.pone.0335007 (PMC12551835; doi:10.1371/journal.pone.0335007)
Supplement: S12 Table — (XLSX) [file pone.0335007.s012.xlsx]

## Sheet: Sheet1
Isolate code	Sample source	Soil origin for isolation	Location	Date of isolation	Isolation temperature °C	Isolation media	Growth at 37 °C	Spore production
Pf1	Diseased phyllosphere	Soil A	Wiesbaden	2023-04-19	28	OM	no	yes
Pf2	Diseased rhizosphere	Soil A	Wiesbaden	2023-04-19	28	OM	no	yes
Pf3	Healthy phyllosphere	Soil A	Wiesbaden	2023-04-19	14	OM	no	yes
Pf4	Healthy rhizosphere	Soil A	Wiesbaden	2023-04-19	28	OM	no	yes
Pf5	Diseased phyllosphere	Soil B	Rüsselsheim	2023-04-19	14	PDA	no	yes
Pf6	Healthy rhizosphere	Soil A	Wiesbaden	2023-04-19	14	PDA	no	yes
Pf7	Healthy phyllosphere	Soil A	Wiesbaden	2023-04-12	21	PDA	no	yes
Pf8	Diseased phyllosphere	Soil B	Rüsselsheim	2023-04-12	28	OM	not tested	yes
Pf9	Diseased rhizosphere	Soil B	Rüsselsheim	2023-04-12	14	PDA	no	yes
Pf10	Diseased phyllosphere	Soil B	Rüsselsheim	2023-04-19	28	PDA	no	yes
Pf11	Diseased phyllosphere	Soil A	Wiesbaden	2023-04-19	14	PDA	no	yes
Pf12	Healthy phyllosphere	Soil A	Wiesbaden	2023-04-19	14	PDA	no	yes
Pf13	Diseased phyllosphere	Soil B	Rüsselsheim	2023-04-19	14	PDA	no	yes
Pf14	Healthy phyllosphere	Soil A	Wiesbaden	2023-04-13	28	OM	no	yes
Pf15	Healthy phyllosphere	Soil A	Wiesbaden	2023-04-12	21	PDA	no	yes
Pf16	Diseased phyllosphere	Soil A	Wiesbaden	2023-04-19	28	OM	no	yes
Pf17	Diseased phyllosphere	Soil A	Wiesbaden	2023-04-12	21	PDA	no	yes
Pf18	Diseased phyllosphere	Soil A	Wiesbaden	2023-04-12	21	PDA	no	yes
Pf19	Healthy phyllosphere	Soil B	Rüsselsheim	2023-04-12	14	OM	no	yes
Pf20	Healthy phyllosphere	Soil B	Rüsselsheim	2023-04-12	21	PDA	no	yes
Pf21	Diseased rhizosphere	Soil A	Wiesbaden	2023-04-12	28	OM	no	yes
Pf22	Diseased rhizosphere	Soil A	Wiesbaden	2023-04-12	14	PDA	yes	yes
Pf23	Diseased rhizosphere	Soil A	Wiesbaden	2023-04-13	21	OM	no	yes
Pf24	Diseased rhizosphere	Soil A	Wiesbaden	2023-04-12	21	PDA	no	yes
Pf25	Diseased rhizosphere	Soil A	Wiesbaden	2023-04-12	21	PDA	no	yes
Pf26	Healthy rhizosphere	Soil A	Wiesbaden	2023-04-12	21	PDA	no	yes
Pf27	Healthy rhizosphere	Soil A	Wiesbaden	2023-04-12	14	OM	no	yes
Pf28	Healthy rhizosphere	Soil A	Wiesbaden	2023-04-13	21	OM	no	yes
Pf29	Healthy rhizosphere	Soil A	Wiesbaden	2023-04-12	28	OM	yes	yes
Pf30	Healthy rhizosphere	Soil A	Wiesbaden	2023-04-12	21	PDA	no	yes
Pf31	Healthy rhizosphere	Soil A	Wiesbaden	2023-04-12	21	PDA	no	yes
Pf32	Healthy rhizosphere	Soil B	Rüsselsheim	2023-04-19	28	OM	not tested	yes
Pf33	Healthy rhizosphere	Soil B	Rüsselsheim	2023-04-12	21	PDA	no	yes
Pf34	Healthy rhizosphere	Soil B	Rüsselsheim	2023-04-12	14	PDA	no	yes
Pf35	Healthy rhizosphere	Soil B	Rüsselsheim	2023-04-12	28	PDA	no	yes
Pf36	Healthy rhizosphere	Soil B	Rüsselsheim	2023-04-12	21	PDA	no	yes
Pf37	Diseased phyllosphere	Soil B	Rüsselsheim	2023-04-12	28	PDA	not tested	yes
Pf38	Diseased phyllosphere	Soil B	Rüsselsheim	2023-04-13	21	OM	no	yes
Pf39	Diseased rhizosphere	Soil B	Rüsselsheim	2023-04-12	14	PDA	no	yes
Pf40	Diseased rhizosphere	Soil B	Rüsselsheim	2023-04-12	28	PDA	no	yes
Pf41	Diseased rhizosphere	Soil B	Rüsselsheim	2023-04-12	14	PDA	no	yes
Pf42	Diseased rhizosphere	Soil A	Wiesbaden	2023-04-12	21	PDA	no	yes
Pf43	Diseased rhizosphere	Soil A	Wiesbaden	2023-04-13	21	OM	yes	yes
Pf44	Diseased rhizosphere	Soil A	Wiesbaden	2023-04-12	14	OM	no	yes
Pf45	Diseased rhizosphere	Soil A	Wiesbaden	2023-04-12	21	PDA	no	yes
Pf46	Diseased rhizosphere	Soil A	Wiesbaden	2023-04-12	28	OM	no	yes
Pf47	Diseased rhizosphere	Soil A	Wiesbaden	2023-04-12	28	OM	yes	yes
Pf48	Healthy rhizosphere	Soil B	Rüsselsheim	2023-04-12	14	OM	no	yes
Pf49	Healthy rhizosphere	Soil B	Rüsselsheim	2023-04-13	28	OM	no	yes
Pf50	Healthy rhizosphere	Soil B	Rüsselsheim	2023-04-13	28	OM	no	yes
Pf51	Healthy rhizosphere	Soil B	Rüsselsheim	2023-04-12	28	PDA	no	yes
Pf52	Healthy rhizosphere	Soil B	Rüsselsheim	2023-04-12	14	PDA	yes	yes
Pf53	Healthy rhizosphere	Soil B	Rüsselsheim	2023-04-13	28	OM	no	yes
Pf54	Healthy rhizosphere	Soil A	Wiesbaden	2023-04-12	28	PDA	no	yes
Pf55	Healthy rhizosphere	Soil A	Wiesbaden	2023-04-12	14	OM	no	yes
Pf56	Healthy rhizosphere	Soil A	Wiesbaden	2023-04-12	14	PDA	no	yes
Pf57	Healthy rhizosphere	Soil A	Wiesbaden	2023-04-12	28	PDA	no	yes
Pf58	Healthy rhizosphere	Soil A	Wiesbaden	2023-04-12	14	OM	not tested	yes
Pf59	Healthy rhizosphere	Soil A	Wiesbaden	2023-04-12	21	PDA	no	yes
Pf60	Healthy rhizosphere	Soil A	Wiesbaden	2023-04-12	14	PDA	no	yes
Pf61	Healthy phyllosphere	Soil A	Wiesbaden	2023-04-12	28	PDA	no	yes
Pf62	Healthy phyllosphere	Soil A	Wiesbaden	2023-04-13	21	OM	no	yes
Pf63	Healthy phyllosphere	Soil A	Wiesbaden	2023-04-12	28	PDA	no	yes
Pf64	Healthy phyllosphere	Soil A	Wiesbaden	2023-04-13	28	OM	no	yes
Pf65	Diseased phyllosphere	Soil B	Rüsselsheim	2023-04-12	21	PDA	no	yes
Pf66	Diseased phyllosphere	Soil B	Rüsselsheim	2023-04-12	14	OM	no	yes
Pf67	Diseased rhizosphere	Soil B	Rüsselsheim	2023-04-12	28	OM	no	yes
Pf68	Diseased rhizosphere	Soil B	Rüsselsheim	2023-04-12	21	PDA	not tested	yes
Pf69	Diseased rhizosphere	Soil B	Rüsselsheim	2023-04-12	21	PDA	no	yes
Pf70	Diseased rhizosphere	Soil B	Rüsselsheim	2023-04-12	14	PDA	no	yes
Pf71	Diseased rhizosphere	Soil B	Rüsselsheim	2023-04-12	28	PDA	no	yes
Pf72	Diseased rhizosphere	Soil B	Rüsselsheim	2023-04-13	21	OM	no	yes
Pf73	Diseased rhizosphere	Soil B	Rüsselsheim	2023-04-12	28	PDA	no	yes
Pf74	Diseased rhizosphere	Soil B	Rüsselsheim	2023-04-12	14	OM	no	yes
Pf75	Diseased rhizosphere	Soil B	Rüsselsheim	2023-04-12	14	OM	no	yes
Pf76	Healthy phyllosphere	Soil B	Rüsselsheim	2023-04-12	14	PDA	no	yes
Pf77	Diseased phyllosphere	Soil A	Wiesbaden	2023-04-13	21	OM	no	yes
Pf78	Diseased rhizosphere	Soil A	Wiesbaden	2023-04-19	14	OM	no	yes
Pf79	Diseased phyllosphere	Soil B	Rüsselsheim	2023-04-13	21	OM	no	yes
Pf80	Diseased phyllosphere	Soil B	Rüsselsheim	2023-04-12	28	OM	no	yes
Pf81	Diseased phyllosphere	Soil B	Rüsselsheim	2023-04-12	21	PDA	no	yes
Pf82	Healthy phyllosphere	Soil B	Rüsselsheim	2023-04-12	14	OM	no	yes
Pf83	Diseased phyllosphere	Soil A	Wiesbaden	2023-04-12	14	PDA		yes
Pf84	Diseased phyllosphere	Soil A	Wiesbaden	2023-04-13	21	OM	no	yes
Pf85	Diseased rhizosphere	Soil A	Wiesbaden	2023-04-12	28	OM	no	yes
Pf86	Diseased rhizosphere	Soil A	Wiesbaden	2023-04-19	14	OM	no	yes
Pf87	Diseased phyllosphere	Soil B	Rüsselsheim	2023-04-19	14	PDA	no	yes
Pf88	Healthy phyllosphere	Soil A	Wiesbaden	2023-04-19	14	PDA	no	yes
Pf89	Healthy phyllosphere	Soil A	Wiesbaden	2023-04-19	14	OM	no	yes
Pf90	Diseased phyllosphere	Soil B	Rüsselsheim	2023-04-12	21	PDA	no	yes
Pf91	Diseased rhizosphere	Soil A	Wiesbaden	2023-04-12	28	OM	no	yes
Pf92	Diseased phyllosphere	Soil B	Rüsselsheim	2023-04-12	14	PDA	no	yes
Pf93	Diseased rhizosphere	Soil A	Wiesbaden	2023-04-19	14	OM	no	yes
Pf94	Diseased rhizosphere	Soil B	Rüsselsheim	2023-04-20	14	PDA	no	yes
Pf95	Diseased rhizosphere	Soil A	Wiesbaden	2023-04-19	14	OM	no	yes
Pf96	Healthy rhizosphere	Soil A	Wiesbaden	2023-04-12	21	PDA	no	yes
Pf97	Diseased rhizosphere	Soil B	Rüsselsheim	2023-04-12	28	PDA	no	yes
Pf98	Healthy rhizosphere	Soil B	Rüsselsheim	2023-04-12	28	PDA	no	yes
Pf99	Diseased phyllosphere	Soil B	Rüsselsheim	2023-04-12	28	PDA	no	yes
Pf100	Healthy rhizosphere	Soil B	Rüsselsheim	2023-04-19	21	OM	no	no
Pf101	Healthy rhizosphere	Soil B	Rüsselsheim	2023-04-12	21	PDA	no	yes
Pf102	Healthy rhizosphere	Soil B	Rüsselsheim	2023-04-25	21	PDA	not tested	yes
Pf103	Healthy rhizosphere	Soil A	Wiesbaden	2023-04-25	28	PDA	no	yes
Pf104	Healthy rhizosphere	Soil B	Rüsselsheim	2023-04-25	21	PDA	no	yes
Pf105	Healthy rhizosphere	Soil A	Wiesbaden	2023-04-25	28	PDA	no	yes
Pf106	Diseased rhizosphere	Soil A	Wiesbaden	2023-04-25	28	OM	no	yes
Pf107	Healthy rhizosphere	Soil B	Rüsselsheim	2023-04-25	28	OM	no	yes
Pf108	Diseased phyllosphere	Soil A	Wiesbaden	2023-04-25	21	OM	no	yes
Pf109	Healthy rhizosphere	Soil B	Rüsselsheim	2023-04-19	28	OM	no	yes
Pf110	Healthy rhizosphere	Soil B	Rüsselsheim	2023-04-19	14	OM	no	yes
Pf111	Healthy rhizosphere	Soil A	Wiesbaden	2023-04-19	28	OM	no	yes
Pf112	Diseased rhizosphere	Soil A	Wiesbaden	2023-04-19	21	OM	no	yes
Pf113	Healthy rhizosphere	Soil B	Rüsselsheim	2023-04-20	14	OM	no	yes
Pf114	Diseased rhizosphere	Soil B	Rüsselsheim	2023-04-20	28	PDA	no	yes
Pf115	Healthy rhizosphere	Soil B	Rüsselsheim	2023-04-19	14	PDA	no	yes
Pf116	Healthy rhizosphere	Soil B	Rüsselsheim	2023-04-19	14	PDA	yes	yes
Pf117	Healthy rhizosphere	Soil A	Wiesbaden	2023-04-19	14	PDA	yes	yes
Pf118	Healthy phyllosphere	Soil B	Rüsselsheim	2023-04-19	28	OM	yes	yes
Pf119	Healthy phyllosphere	Soil A	Wiesbaden	2023-04-25	28	PDA	no	yes
Pf120	Healthy rhizosphere	Soil A	Wiesbaden	2023-04-25	28	PDA	yes	yes
Pf121	Diseased rhizosphere	Soil A	Wiesbaden	2023-04-25	28	OM	yes	yes
Pf122	Healthy rhizosphere	Soil B	Rüsselsheim	2023-04-25	28	PDA	yes	yes
Pf123	Diseased phyllosphere	Soil A	Wiesbaden	2023-04-25	21	OM	yes	yes
Pf124	Healthy rhizosphere	Soil B	Rüsselsheim	2023-04-25	21	PDA	no	yes
Pf125	Diseased phyllosphere	Soil A	Wiesbaden	2023-04-25	14	OM	not tested	yes
Pf126	Healthy rhizosphere	Soil B	Rüsselsheim	2023-04-25	28	PDA	yes	yes
Pf127	Healthy rhizosphere	Soil A	Wiesbaden	2023-04-19	14	PDA	no	yes
Pf128	Healthy phyllosphere	Soil A	Wiesbaden	2023-04-19	28	PDA	no	yes
Pf129	Healthy rhizosphere	Soil A	Wiesbaden	2023-04-20	21	PDA	no	yes
Pf130	Healthy rhizosphere	Soil A	Wiesbaden	2023-04-20	21	PDA	no	yes
Pf131	Diseased phyllosphere	Soil B	Rüsselsheim	2023-04-19	14	PDA	yes	yes
Pf132	Diseased phyllosphere	Soil A	Rüsselsheim	2023-04-19	28	OM	no	yes
Pf133	Diseased rhizosphere	Soil B	Rüsselsheim	2023-04-19	14	PDA	no	yes
Pf134	Diseased phyllosphere	Soil B	Rüsselsheim	2023-04-19	28	PDA	no	yes
Pf135	Diseased rhizosphere	Soil B	Rüsselsheim	2023-04-19	14	PDA	no	yes
Pf136	Diseased phyllosphere	Soil B	Rüsselsheim	2023-04-20	28	PDA	no	yes
Pf137	Healthy rhizosphere	Soil B	Rüsselsheim	2023-04-19	14	PDA	no	yes
Pf138	Diseased phyllosphere	Soil B	Rüsselsheim	2023-04-19	14	OM	no	yes
Pf139	Diseased rhizosphere	Soil A	Wiesbaden	2023-04-19	14	OM	no	yes
Pf140	Healthy rhizosphere	Soil A	Wiesbaden	2023-04-19	14	PDA	no	yes
Pf141	Healthy rhizosphere	Soil A	Wiesbaden	2023-04-19	14	PDA	no	yes
Pf142	Healthy rhizosphere	Soil B	Rüsselsheim	2023-04-19	14	PDA	no	yes
Pf143	Diseased phyllosphere	Soil B	Rüsselsheim	2023-04-12	28	PDA	no	yes
Pf144	Diseased rhizosphere	Soil B	Rüsselsheim	2023-04-12	28	OM	no	yes
Pf145	Diseased rhizosphere	Soil B	Rüsselsheim	2023-04-12	21	PDA	no	yes
Pf146	Diseased rhizosphere	Soil A	Wiesbaden	2023-04-12	28	PDA	no	yes
Pf147	Diseased rhizosphere	Soil A	Wiesbaden	2023-04-12	28	PDA	no	yes
Pf148	Diseased rhizosphere	Soil A	Wiesbaden	2023-04-12	28	PDA	no	yes
Pf149	Diseased rhizosphere	Soil A	Wiesbaden	2023-04-12	28	PDA	no	yes
Pf150	Healthy phyllosphere	Soil A	Wiesbaden	2023-04-12	28	PDA	no	yes
Pf151	Healthy phyllosphere	Soil B	Rüsselsheim	2023-04-12	28	PDA		yes
Pf152	Healthy phyllosphere	Soil B	Rüsselsheim	2023-04-12	28	PDA	no	yes
Pf153	Healthy phyllosphere	Soil B	Rüsselsheim	2023-04-12	28	PDA	no	yes
Pf154	Healthy rhizosphere	Soil A	Wiesbaden	2023-04-12	28	PDA	no	yes
Pf155	Healthy rhizosphere	Soil A	Wiesbaden	2023-04-12	28	PDA	no	yes
Pf156	Healthy rhizosphere	Soil A	Wiesbaden	2023-04-12	14	PDA	no	yes
Pf157	Healthy phyllosphere	Soil A	Wiesbaden	2023-04-13	28	OM	no	yes
Pf158	Diseased rhizosphere	Soil A	Wiesbaden	2023-04-19	14	OM	yes	yes
Pf159	Diseased phyllosphere	Soil B	Rüsselsheim	2023-04-12	28	OM	no	yes
Pf160	Diseased phyllosphere	Soil A	Wiesbaden	2023-04-12	28	PDA	no	no
Pf161	Diseased phyllosphere	Soil B	Rüsselsheim	2023-04-12	14	PDA	yes	yes
Pf162	Healthy rhizosphere	Soil A	Wiesbaden	2023-04-12	14	OM	no	yes
Pf163	Healthy rhizosphere	Soil B	Rüsselsheim	2023-04-12	14	OM	no	yes
Pf164	Healthy rhizosphere	Soil B	Rüsselsheim	2023-04-12	28	PDA	no	yes
Pf165	Diseased rhizosphere	Soil A	Wiesbaden	2023-04-12	28	OM	no	yes
Pf166	Diseased rhizosphere	Soil A	Wiesbaden	2023-04-12	28	OM	no	yes
Pf167	Diseased rhizosphere	Soil B	Rüsselsheim	2023-04-12	28	PDA	no	yes
Pf168	Healthy rhizosphere	Soil A	Wiesbaden	2023-04-12	14	PDA	yes	yes
Pf169	Healthy rhizosphere	Soil B	Rüsselsheim	2023-04-12	28	PDA	no	yes
Pf170	Diseased rhizosphere	Soil B	Rüsselsheim	2023-04-12	28	PDA	no	yes
Pf171	Diseased phyllosphere	Soil B	Rüsselsheim	2023-04-12	28	OM	no	yes
Pf172	Diseased phyllosphere	Soil A	Wiesbaden	2023-04-13	21	OM	no	yes
Pf173	Diseased rhizosphere	Soil B	Rüsselsheim	2023-04-12	28	OM	no	yes
Pf174	Diseased rhizosphere	Soil A	Wiesbaden	2023-04-12	14	PDA	yes	yes
Pf175	Diseased rhizosphere	Soil A	Wiesbaden	2023-04-12	14	PDA	no	yes
Pf176	Diseased rhizosphere	Soil A	Wiesbaden	2023-04-12	28	OM	no	yes
Pf177	Diseased phyllosphere	Soil B	Rüsselsheim	2023-04-12	14	PDA	no	yes
Pf178	Healthy rhizosphere	Soil A	Wiesbaden	2023-04-12	28	PDA	no	yes
Pf179	Diseased phyllosphere	Soil A	Wiesbaden	2023-04-12	28	PDA	no	yes
Pf180	Healthy phyllosphere	Soil A	Wiesbaden	2023-04-12	14	PDA	no	yes
Pf181	Healthy rhizosphere	Soil B	Rüsselsheim	2023-04-12	14	PDA	no	yes
Pf182	Healthy rhizosphere	Soil B	Rüsselsheim	2023-04-13	14	OM	yes	yes
Pf183	Healthy rhizosphere	Soil B	Rüsselsheim	2023-04-12	14	PDA	yes	yes
Pf184	Diseased phyllosphere	Soil B	Rüsselsheim	2023-04-12	14	OM	yes	yes
Pf185	Diseased phyllosphere	Soil B	Rüsselsheim	2023-04-12	28	OM	no	yes
Pf186	Diseased rhizosphere	Soil B	Rüsselsheim	2023-04-12	14	PDA	no	yes
Pf187	Diseased rhizosphere	Soil A	Wiesbaden	2023-04-12	14	PDA	yes	yes
Pf188	Healthy rhizosphere	Soil A	Wiesbaden	2023-04-13	21	OM	no	yes
Pf189	Diseased phyllosphere	Soil B	Rüsselsheim	2023-04-12	28	OM	yes	yes
Pf190	Diseased phyllosphere	Soil B	Rüsselsheim	2023-04-12	21	PDA	yes	yes
Pf191	Healthy phyllosphere	Soil A	Wiesbaden	2023-04-13	21	OM	yes	yes
Pf192	Diseased rhizosphere	Soil B	Rüsselsheim	2023-04-12	14	PDA	yes	yes
Pf193	Diseased rhizosphere	Soil A	Wiesbaden	2023-04-13	21	OM	yes	yes
Pf194	Healthy rhizosphere	Soil A	Wiesbaden	2023-04-12	14	PDA	no	no
Pf195	Healthy phyllosphere	Soil A	Wiesbaden	2023-04-13	28	OM	no	yes
Pf196	Healthy rhizosphere	Soil A	Wiesbaden	2023-04-13	21	OM	no	yes
Pf197	Healthy phyllosphere	Soil A	Wiesbaden	2023-04-12	14	PDA	yes	yes
Pf198	Healthy phyllosphere	Soil A	Wiesbaden	2023-04-12	28	PDA	no	yes
Pf199	Diseased rhizosphere	Soil B	Rüsselsheim	2023-04-12	14	OM	no	yes
Pf200	Diseased rhizosphere	Soil A	Wiesbaden	2023-04-12	28	PDA	yes	yes
Pf201	Diseased phyllosphere	Soil B	Rüsselsheim	2023-04-13	21	OM	no	yes
Pf202	Healthy rhizosphere	Soil B	Rüsselsheim	2023-04-12	14	OM	no	yes
Pf203	Healthy phyllosphere	Soil A	Wiesbaden	2023-04-19	28	PDA	no	yes
Pf204	Healthy rhizosphere	Soil A	Wiesbaden	2023-04-12	14	PDA	no	no
Pf205	Healthy rhizosphere	Soil B	Rüsselsheim	2023-04-12	28	PDA	yes	yes
Pf206	Healthy phyllosphere	Soil B	Rüsselsheim	2023-04-12	14	OM	no	yes
Pf207	Healthy phyllosphere	Soil B	Rüsselsheim	2023-04-12	14	OM	no	yes
Pf208	Diseased rhizosphere	Soil B	Rüsselsheim	2023-04-12	28	OM	no	yes
Pf209	Diseased rhizosphere	Soil A	Wiesbaden	2023-04-12	28	OM	not tested	yes
Pf210	Healthy rhizosphere	Soil B	Rüsselsheim	2023-04-13	21	OM	no	yes
Pf211	Healthy phyllosphere	Soil B	Rüsselsheim	2023-04-13	21	OM	no	no
Pf212	Healthy rhizosphere	Soil A	Wiesbaden	2023-04-12	28	PDA	yes	yes
Pf213	Diseased rhizosphere	Soil B	Rüsselsheim	2023-04-12	28	PDA	no	yes
Pf214	Healthy phyllosphere	Soil B	Rüsselsheim	2023-04-12	21	PDA	no	yes
Pf215	Healthy rhizosphere	Soil B	Rüsselsheim	2023-04-12	28	PDA	no	yes
Pf216	Healthy rhizosphere	Soil B	Rüsselsheim	2023-04-12	28	PDA	yes	yes
Pf217	Healthy phyllosphere	Soil B	Rüsselsheim	2023-04-13	21	OM	no	yes
Pf218	Diseased rhizosphere	Soil B	Rüsselsheim	2023-04-13	21	OM	yes	yes
Pf219	Diseased phyllosphere	Soil A	Wiesbaden	2023-04-12	14	OM	no	yes
Pf220	Healthy rhizosphere	Soil B	Rüsselsheim	2023-04-12	14	PDA	no	yes
Pf221	Diseased rhizosphere	Soil B	Rüsselsheim	2023-04-12	28	OM	no	yes
Pf222	Healthy rhizosphere	Soil B	Rüsselsheim	2023-04-12	28	PDA	no	yes
Pf223	Healthy rhizosphere	Soil B	Rüsselsheim	2023-04-12	14	OM	no	yes
Pf224	Healthy phyllosphere	Soil A	Wiesbaden	2023-04-12	14	OM	yes	yes
Pf225	Diseased rhizosphere	Soil B	Rüsselsheim	2023-04-12	14	OM	yes	yes
Pf226	Diseased rhizosphere	Soil B	Rüsselsheim	2023-04-12	28	OM	no	yes
Pf227	Diseased rhizosphere	Soil A	Wiesbaden	2023-04-13	21	OM	no	yes
Pf228	Diseased rhizosphere	Soil A	Wiesbaden	2023-04-13	21	OM	no	yes
Pf229	Healthy phyllosphere	Soil A	Wiesbaden	2023-04-12	14	OM	no	yes
Pf230	Healthy rhizosphere	Soil B	Rüsselsheim	2023-04-12	14	OM	no	yes
Pf231	Healthy phyllosphere	Soil A	Wiesbaden	2023-04-13	28	OM	yes	yes
Pf232	Diseased phyllosphere	Soil B	Rüsselsheim	2023-04-12	28	PDA	no	yes
Pf233	Diseased rhizosphere	Soil A	Wiesbaden	2023-04-19	28	OM	no	yes
Pf234	Diseased phyllosphere	Soil A	Wiesbaden	2023-04-19	14	PDA	no	yes
Pf235	Healthy phyllosphere	Soil A	Wiesbaden	2023-04-25	28	PDA	no	yes
Pf236	Healthy rhizosphere	Soil A	Wiesbaden	2023-04-25	21	PDA	no	no
Pf237	Diseased phyllosphere	Soil B	Rüsselsheim	2023-04-13	21	OM	no	yes
Pf238	Healthy phyllosphere	Soil B	Rüsselsheim	2023-04-12	21	PDA	no	yes
Pf239	Healthy rhizosphere	Soil B	Rüsselsheim	2023-04-12	21	PDA	no	yes
Pf240	Healthy phyllosphere	Soil A	Wiesbaden	2023-04-12	21	PDA	no	yes
Pf241	Healthy rhizosphere	Soil B	Rüsselsheim	2023-04-12	21	PDA	yes	yes
Pf242	Diseased phyllosphere	Soil B	Rüsselsheim	2023-04-13	21	OM	yes	yes
Pf243	Diseased phyllosphere	Soil A	Wiesbaden	2023-04-12	28	PDA	no	yes
Pf244	Diseased phyllosphere	Soil B	Rüsselsheim	2023-04-12	28	OM	no	yes
Pf245	Diseased rhizosphere	Soil B	Rüsselsheim	2023-04-12	14	PDA	no	yes
Pf246	Healthy phyllosphere	Soil A	Wiesbaden	2023-04-12	14	OM	no	yes
